# Supplementary material for: The Glycemic Control Potential of Some Amaranthaceae Plants, with Particular Reference to In Vivo Antidiabetic Potential of Agathophora alopecuroides
Source: Molecules. 2022 Feb 1;27(3):973. doi: 10.3390/molecules27030973 (PMC8839903; doi:10.3390/molecules27030973)
Supplement: Supplementary file 1 [file molecules-27-00973-s001.zip]

Archive with 1 entries (1 files):
- molecules-1549441-supplementary.pdf
